# Supplementary material for: Dietary Patterns and Nutritional Status in Bariatric Surgery Candidates—A Cross-Sectional Study
Source: Nutrients. 2025 Feb 18;17(4):716. doi: 10.3390/nu17040716 (PMC11858383; doi:10.3390/nu17040716)
Supplement: Supplementary file 1 [file nutrients-17-00716-s001.zip]

Archive with 1 entries (1 files):
- nutrients-3469281-supplementary.pdf
